# Supplementary material for: Association between Plasmodium Infection and Nitric Oxide Levels: A Systematic Review and Meta-Analysis
Source: Antioxidants (Basel). 2023 Oct 16;12(10):1868. doi: 10.3390/antiox12101868 (PMC10604424; doi:10.3390/antiox12101868)
Supplement: Supplementary file 1 [file antioxidants-12-01868-s001.zip]

Archive with 6 entries (6 files):
- PRISMA_2020_abstract_checklist.pdf
- PRISMA_2020_checklist.pdf
- Table S1. Search terms.pdf
- Table S2. Details of the included studies_2-9-2023.xlsx
- Table S3. Quality of included studies_4-9-2023.xls
- Table S4. Meta-regression results.pdf
