# Supplementary material for: Association between Plasmodium Infection and Nitric Oxide Levels: A Systematic Review and Meta-Analysis
Source: Antioxidants (Basel). 2023 Oct 16;12(10):1868. doi: 10.3390/antiox12101868 (PMC10604424; doi:10.3390/antiox12101868)
Supplement: Supplementary file 1 [file antioxidants-12-01868-s001.zip › Table S2. Details of the included studies_2-9-2023.xlsx]

## Sheet: Sheet1
No.	Authors	Publication year	Year ranges	Study design	Study location	Continent	Year of conduction	Participants (n)	Plasmodium spp.	Mean age in any groups	Age range (years)	Age range	Clinical malaria	Clinical malaria (symptomatic or asymptomatic)	Qualitative synthesis of NO levels	NO levels (mean, SD) or median with range (mg/dl)	N_malaria	Mean_malaria	SD_malaria	N_control	Mean_control	SD_control	N_severe malaria	Mean_severe malaria	SD_severe malaria	N_non-severe malaria	Mean_non-severe malaria	SD_non-severe malaria	Parasitemia in each groups (parasites/uL)	Method for malaria	Method for NO levels	Reference	Blood sample	Time of collection
1	Agbenyega et al., 1997	1997	Before 2000	Case-control study	Ghana	Africa	1993–1995	Malaria: severe (54), uncomplicated (16); Controls: surgical (15), medical (33)	P. falciparum	Malaria: severe (54): 42 months, uncomplicated (16): 63 months; Controls: surgical (15): 98 months, medical (33): 100 months	Children	Children	Severe and uncomplicated	Symptomatic	1. No difference in NO concentration between malaria and uninfected controls. 2. No difference in NO concentration between severe and non-severe malaria.	NO concentration expressed as geometic mean													Malaria: severe (54): 100300 (10–1799470), uncomplicated (16): 66171(10050–443300)	Not specified	Capillary electrophoresis	Leone et al., 1994	Plasma	12 h after admission
2	Anstey et al., 1996	1996	Before 2000	Cross-sectional study	Tanzania	Africa	1994–1995	CM complicated by death or neurological sequelae (36), CM with complete recovery (50), uncomplicated malaria (55), asymptomatic malaria (10), healthy controls (40)	P. falciparum	CM complicated by death or neurological sequelae (36): 3.4, CM with complete recovery (50): 3.6, uncomplicated malaria (55): 3.1, asymptomatic malaria (10): 5.1, healthy controls (40): 4.1 years	6 months–9 years	Children	Severe and uncomplicated	Symptomatic	1.NOx was significantly lower in those with UM and CM than uninfected controls. 2. NOx was significantly higher in asymptomatic malaria than uninfeced controls, and CM.	Mean±SEM: CM complicated by death or neurological sequelae (36): 36.5 ± 4.1, CM with complete recovery (50): 28.5 ± 1.6, uncomplicated malaria (55): 31.3 ± 2.4, asymptomatic malaria (10): 57.8 ± 7.3, healthy controls (40): 39.6 ± 3.9 uM	151	33.36	7.85	40	39.6	3.9	86	31.84	4.91	65	35.37	10.25	Geometric mean: CM complicated by death or neurological sequelae (36): 44,691, CM with complete recovery (50): 23,963, uncomplicated malaria (55): 45,624, asymptomatic malaria (10): 595	Microscopic method	Capillary electrophoresis	Leone and Kehn, 1996	Plasma	On admission
3	Anstey et al., 1999	1999	Before 2000	Cross-sectional study	Tanzania	Africa	Not specified	Asymptomatic children (45)	P. falciparum	Thick film positive (10): 5.1, Thick film negative/PCR positive(13): 4.9, Thick film negative/PCR negative (22): 4.1 years	6 months–9 years	Children	Asymptomatic	Asymptomatic	NO was significantly higher in asymptomatic malaria (thick film positive) than asymptomatic malaria (thick film negative/PCR positive) and uninfected controls (thick film negative/PCR negative).	Not specified													Not specified	Microscopic method, PCR	Capillary electrophoresis	Leone and Kehn, 1996	Plasma	On admission
11	Inocent et al., 2009	2009	2000–2009	Cohort study	Cameroon	Africa	2007	Children with malaria (225), controls (45)	P. falciparum	Cerebral malaria (45): 27.48± 25.59, cerebral malaria with malarial anaemia (13): 31.91± 27.98, malarial anaemia (73): 47.84±39.33, uncomplicated malaria (94): 41.51±41.11, controls (45): 53.71±45.51 months	0–15 years	Children	Severe and uncomplicated	Symptomatic	1. No difference in NO concentration between malaria and uninfected controls. 2. No difference in NO concentration between severe (cerebral malaria, cerebral malaria with malarial anaemia, malarial anaemia) and non-severe malaria	Cerebral malaria (45): 87.25±12.57, cerebral malaria with malarial anaemia (13): 93.48±7.09, malarial anaemia (73): 99.57± 10.48, uncomplicated malaria (94): 84.52± 8.17, controls (45): 68.66±7.85 umol/L	225	90.46	11.88	45	68.66	7.85	131	94.73	12.31	94	84.52	8.17	Log 10: Cerebral malaria (45): 4.72±0.79, cerebral malaria with malarial anaemia (13): 5.04±0.43, malarial anaemia (73): 4.36±0.74, uncomplicated malaria (94): 3.65±0.73	Microscopic method, RDT	Colorimetric method	Not specified	Plasma	On admission
9	Dongho Dongmo et al., 2011	2011	2010–2019	Cross-sectional study	Cameroon	Africa	2009	Cerebral malaria (23), malaria anemia (32), uncomplicated malaria (31), controls (31)	P. falciparum	Cerebral malaria (23): 37.69±31.83, malaria anemia (32): 38.94±31.85, uncomplicated malaria (31): 30.97±29.64, controls (31): 40.13±33.13 months	≤ 15 years	Children	Severe and uncomplicated	Symptomatic	No difference in NO concentration between cerebral malaria, malaria anemia, uncomplicated malaria, and controls	Cerebral malaria (23): 61.93± 24.10, malaria anemia (32): 55.28± 20.14, uncomplicated malaria (31): 52.48± 15.31, controls (31): 50.81± SE 21.28	86	56.04	19.88	31	50.81	118.5	55	58.06	21.9	31	52.48	15.31	Cerebral malaria (23): 24000, malaria anemia (32): 13500, uncomplicated malaria (31): 1200	Microscopic method	Colorimetric method	(R and D Systems, Minneapolis, USA)	Not specified	Not specified
13	Kumar et al., 2018	2018	2010–2019	Cross-sectional study	India	Asia	2012-2014	Patients with P. falciparum (110), P. vivax (210), controls (210)	P. falciparum, P. vivax	Malaria (320): 26.7±SE1.03, controls (210): 32.9± SE1.38	Adult	Adult	Non-severe	Symptomatic	NOx levels were significanly higher in patients with malaria (P. falciparum and P. vivax) as compared to controls.	Patients with P. falciparum (110): 34.2± SE 1.1, P. vivax (210): 33.5± SE 1.1, controls (210): 21.4± SE 1.1	320	33.74	14.56	210	21.4	15.94							Not specified	Microscopic method, RDT, PCR	Colorimetric method	QuantiChrom™ Nitric Oxide Assay Kit (Bioassay Systems, Hayward, CA)	Serum	On admission
5	Awalu et al., 2022	2022	2020–2023	Cohort study	Nigeria	Africa	Not specified	Undergraduate students: heathy (530), feeling sick (354)	Not specified	Not specified	17 – 21 years	Adult	Not specified	Symptomatic	NO levels were significanly higher in patients with malaria as compared to uninfected controls.	Malaria (112): 59.00±11.67, uninfected controls (530): 45.43±14.91 μmol/L	112	59	11.67	530	45.43	14.91							Not specified	Not specified	Colorimetric method	Schmidt et al., 1995	Not specified	On admission
7	De Sousa et al., 2008	2008	2000–2009	Case-control study	Portugal	Europe	Not specified	Patients with P. falciparum, negative tested exposed persons, negative control persons who had never been exposed to P. falciparum	P. falciparum	Not specified	Not specified	Not specified	Not specified	Not specified	NO levels were significantly higher in patients with malaria than in children without malaria	Not specified													Not specified	Microscopic method	Griess assay	Promega Corporation, USA; lot #198593	Serum	On admission
17	Nsonwu-Anyanwu et al., 2019	2019	2010–2019	Case-control study	Nigeria	Africa	2016	Patients with malaria without antimalarial therapy (30), uninfected controls (30)	P. falciparum	Patients with malaria without antimalarial therapy (30): 25.63±3.49, uninfected controls (30): 24.43±3.08	18–60 years	Adult	Not specified	Not specified	NO levels were significanly lower in patients with malaria as compared to uninfected controls.	Malaria (30): 21.71±9.02, uninfected controls (30): 35.02±24.48 µmol/L	30	21.71	9.02	30	35.02	24.48							Not specified	Microscopic method	Griess assay	Miranda et al., 2001	Serum	Not specified
4	Arun Kumar C, et al., 1999	1999	Before 2000	Case-control study	India	Asia	Not specified	Patients with P. falciparum malaria (23), healthy controls (18)	P. falciparum	Not specified	Children and Adults	Children and Adults	Not specified	Symptomatic	NO levels were significanly lower in patients with malaria as compared to uninfected controls.	Patients with P. falciparum malaria (23): 0.42±0.04, healthy controls (18): 0.88±0.03 µmol of nitrite	23	0.42	0.04	18	0.88	0.03							Not specified	Microscopic method	Griess assay	Green et al., 1982	Plasma	On admission
10	Gyan et al., 2002	2002	2000–2009	Cohort study	Ghana	Africa	1997	Cerebral malaria (77), severe anaemia (28), uncomplicated malaria (53)	P. falciparum	Cerebral malaria (77): 4.2±2.7, severe anaemia (28): 2.7±2.6, uncomplicated malaria (53): 4.6±3.3	0.5–12 years	Children	Severe and uncomplicated	Symptomatic	NO levels were significanly higher in patients with severe anemia as compared to cerebral malaria and uncomplicated malaria.	Cerebral malaria (77): 21 (15–32), severe anaemia (28): 38 (28–51), uncomplicated malaria (53): 10.3 (5.6–17)							105	26.83	9.01	53	10.8	3.3	Cerebral malaria (77): 82,437 (35,866–171,928), severe anaemia (28): 41,474 (17230–110,181), uncomplicated malaria (53): 46,327 (21,500–92,064)	Microscopic method	Griess assay	Rockett et al. (1994)	Plasma	On admission
12	Kremsner et al., 1996	1996	Before 2000	Cohort study	Gabon	Africa	Not specified	Children with uncomplicated malaria (41), adults with uncomplicated malaria (23), children with severe malaria (29)	P. falciparum	Children with uncomplicated malaria (41): 10 (4-15), adults with uncomplicated malaria (23): 20 (16-64), children with severe malaria (29): 3 (0.5-10)	Children and Adults	Children and Adults	Severe and uncomplicated	Symptomatic	NO levels were significanly higher in patients with severe malaria as compared to uncomplicated malaria.	Children with uncomplicated malaria (41): 35±21, adults with uncomplicated malaria (23): 26±11, children with severe malaria (29): 46±22							29	46	22	64	31.76	18.47	Children with uncomplicated malaria (41): 8536 (250-123000, adults with uncomplicated malaria (23): 3975 (200-64000, children with severe malaria (29): 151640 (200-106)	Microscopic method	Griess assay	Ochoa et al., 1991	Plasma	On admission
6	Cramer et al., 2005	2005	2000–2009	Cross-sectional study	Ghana	Africa	2002	Severe malaria (210)	P. falciparum	Median: 2 years	6 months–9 years	Children	Severe	Symptomatic	NO levels were significantly higher in patients with severe malarial anemia than in children without	NO concentration expressed as geometic mean													Cerebral malaria (85): Geometric mean 77268 (46 784–127616), severe malarial anemia (61): 9183 (4750–17756)	Microscopic method, PCR	Griess assay	Nussler et al. 2002	Plasma	On admission
15	Megnekou et al., 2015	2015	2010–2019	Cross-sectional study	Cameroon	Africa	2013–2014	Pregnent women (120)	P. falciparum	Malaria (18): 25 (16–37), non-malaria (102): 27 (18–39)	16–39 years	Adult	Not specified	Not specified	No difference in NO concentration between malaria and uninfected controls.	Malaria (18): median 0.07, non-malaria (102): 0.07 mM													Not specified	Microscopic method, RDT	Griess assay	Marletta et al., 1998	Not specified	On admission
16	Noone et al., 2013	2013	2010–2019	Cross-sectional study	Nigeria	Africa	2006–2007	Children (231)	P. falciparum	Not specified	39–73 months	Children	Non-severe	Symptomatic	No difference in NO concentration between malaria and uninfected controls.	Malaria (109): 6.5 ± SEM 0.5, uninfected controls (69): 6.6 ± SEM 0.8 mM	109	6.5	5.22	69	6.6	6.65							Low density (<1,000, n = 51), medium density (1,000–10,000, n = 65) and high density (>10,000, n = 22)	Microscopic method	Griess assay	Promega, Madison, WI, USA	Plasma	On admission
18	Ojongnkpot et al., 2023	2023	2020–2023	Cross-sectional study	Cameroon	Africa	2009–2021	Malaria (152), uninfected control (321)	P. falciparum	6.8 ± SEM 4.7 years	1–15 years	Children	Non-severe	Symptomatic and asymptomatic malaria	1. NO levels were significanly higher in patients with malaria as compared to uninfected controls. 2. NO levels were significanly higher in patients with symptomatic malaria as compared to asymptomatic malaria	Malaria (152): 0.11 ± SEM 0.02 , symptomatic malaria (95): 0.10 ± SEM 0.01, asymptomatic malaria (57): 0.08 ± SEM 0.01, uninfected control (321): 0.04 ± SEM 0.01 mmol	152	0.11	0.25	321	0.04	0.18							Not specified	Microscopic method	Griess assay	Cortas NK and Wakid NW, 1990	Serum	On admission
14	Lima-Junior et al., 2012	2012	2010–2019	Cohort study	Brazil	South America	2007	Patients with P. falciparum (24), P. vivax (47), controls (19)	P. falciparum, P. vivax	Patients with P. falciparum (24): 28.5 (23-41), P. vivax (47): 28 (22-38), controls (19): 29 (29-40) µM	Not specified	Adult	Non-severe	Symptomatic	NO levels were significanly higher in patients with P. falciparum malaria as compared to controls.	Patients with P. falciparum (24): 7.01 ± 5.90, P. vivax (47): 3.1 ± 2.4, controls (19): 2.99 ± 2.60 µM	71	4.42	4.32	19	2.99	2.6							Patients with P. falciparum (24): 2.293 (874-7.481), P. vivax (47): 1.256 (697–5.222)	Microscopic method, PCR	Griess assay	Rockett et al. 1994, modified by Nahrevanian & Dascombe 2001)	Plasma	On admission
20	Sánchez-Arcila et al., 2014	2014	2010–2019	Cross-sectional study	Brazil	South America	2010–2011	Malaria (16), uninfected controls (102)	P. falciparum, P. vivax, mixed infections	Malaria (16): 24 (21–33), uninfected controls (102): 29 (14–38)	14–38 years	Adult	Not specified	Not specified	No difference in NO concentration between malaria and uninfected controls.	Not specified													Malaria (16): 2740 (738–5591)	Microscopic method, PCR	Griess assay	Nahrevanian H and Dascombe MJ, 2001	Plasma	In community
21	Torre et al., 1998	1998	Before 2000	Case-control study	Italy	Europe	Not specified	Malaria (16), controls (30)	P. falciparum, P. vivax, P. malariae, P. ovale	Malaria (16):34.5 ± 10.5, controls (30): 33.4 ± 3.4	18-44 years	Adult	Non-severe	Symptomatic	No difference in NO concentration between malaria and uninfected controls.	Malaria (16): 30.7 ± 14.9, controls (30): 28.5 ± 5.4 µmol/L	16	30.7	14.9	30	28.5	5.4							Not specified	Not specified	Griess assay	Green et al., 1982	Serum	After and overnight fast, Before treatment
8	Dondorp et al., 1998	1998	Before 2000	Case-control study	Thailand	Asia	Not specified	Survivors (17), fatal cases (7)	P. falciparum	Survivors (17): 26±8, fatal cases (7): 28±14	Not specified	Adult	Severe	Symptomatic	No difference in NO concentration between survivors and fatal cases	Survivors (17): 33.6 (15.2–151.1), fatal cases (7): 117.4 (20.2–935.0) umol/L													Not specified	Microscopic method	Ion-pair chromatography	Not specified	Plasma	On admission
19	Onyeneke et al., 2018	2018	2010–2019	Case-control study	Nigeria	Africa	Not specified	Pregnant women (112): infected (44), non-infected (68)	P. falciparum	Not specified	Not specified	Adult	Not specified	Not specified	No difference in NO concentration between malaria and uninfected controls.	Pregnant women: infected (44): 38.62 ± 1.40, non-infected (68): 30.02 ± 1.45 µmol/ml	44	38.62	1.4	68	30.02	1.45							Not specified	Microscopic method	Not specified	Miller et al., 2002	Serum	Not specified
