# Supplementary material for: Association between Plasmodium Infection and Nitric Oxide Levels: A Systematic Review and Meta-Analysis
Source: Antioxidants (Basel). 2023 Oct 16;12(10):1868. doi: 10.3390/antiox12101868 (PMC10604424; doi:10.3390/antiox12101868)
Supplement: Supplementary file 1 [file antioxidants-12-01868-s001.zip › Table S3. Quality of included studies_4-9-2023.xls]

## Sheet: All studies
JBI critical appraisal checklist for analytical cross sectional studies
No.	Study	1. Were the criteria for inclusion in the sample clearly defined?	2. Were the study subjects and the setting described in detail?	3. Was the exposure measured in a valid and reliable way?	4. Were objective, standard criteria used for measurement of the condition?	5. Were confounding factors identified?	6. Were strategies to deal with confounding factors stated?	7. Were the outcomes measured in a valid and reliable way?	8. Was appropriate statistical analysis used?	Overall appraisal:
2	Anstey et al., 1996	Yes	Yes	Yes	Yes	Yes	Yes	Yes	Yes	Included
3	Anstey et al., 1999	Yes	Yes	Yes	Yes	Yes	Yes	Yes	Yes	Included
6	Cramer et al., 2005	Yes	Yes	Yes	Yes	Yes	Yes	Yes	Yes	Included
9	Dongho Dongmo et al., 2011	Yes	Yes	Yes	Yes	Yes	Yes	Yes	Yes	Included
13	Kumar et al., 2018	Yes	Yes	Yes	Yes	Yes	Yes	Yes	Yes	Included
15	Megnekou et al., 2015	Yes	Yes	Yes	Yes	Unclear	Unclear	Yes	Yes	Included
16	Noone et al., 2013	Yes	Yes	Yes	Yes	Yes	Yes	Yes	Yes	Included
20	Sánchez-Arcila et al., 2014	Yes	Yes	Yes	Yes	Yes	Yes	Yes	Yes	Included
18	Ojongnkpot et al., 2023	Yes	Yes	Yes	Yes	Yes	Yes	Yes	Yes	Included
	JBI critical appraisal checklist for case control studies
	Study	1. Were the groups comparable other than the presence of disease in cases or the absence of disease in controls?	2. Were cases and controls matched appropriately?	3. Were the same criteria used for identification of cases and controls?	4. Was exposure measured in a standard, valid and reliable way?	5. Was exposure measured in the same way for cases and controls?	6. Were confounding factors identified?	7. Were strategies to deal with confounding factors stated?	8. Were outcomes assessed in a standard, valid and reliable way for cases and controls?	9. Was the exposure period of interest long enough to be meaningful?	10. Was appropriate statistical analysis used?	Overall appraisal:
1	Agbenyega et al., 1997	Yes	Yes	Yes	Yes	Yes	Unclear	Yes	Yes	Yes	Yes	Included
4	Arun Kumar C and Das UN	Yes	Yes	Yes	Yes	Yes	No	No	Yes	Yes	Unclear	Included
7	De Sousa et al., 2008	Yes	Yes	Yes	Yes	Yes	No	No	Yes	Yes	Unclear	Included
8	Dondorp et al., 1998	Yes	Yes	Yes	Yes	Yes	Yes	Yes	Yes	Yes	Yes	Included
17	Nsonwu-Anyanwu et al., 2019	Yes	Yes	Yes	Yes	Yes	Unclear	No	Yes	Yes	Yes	Included
19	Onyeneke et al., 2018	Yes	Yes	Yes	Yes	Yes	Yes	Yes	Yes	Yes	Yes	Included
21	Torre et al., 1998	Yes	Yes	Yes	Yes	Yes	No	No	Yes	Yes	Yes	Included
JBI critical appraisal checklist for cohort studies
No.	Study	1. Were the two groups similar and recruited from the same population?	2. Were the exposures measured similarly to assign people to both exposed and unexposed groups?	3. Was the exposure measured in a valid and reliable way?	4. Were confounding factors identified?	5. Were strategies to deal with confounding factors stated?	6. Were the groups/participants free of the outcome at the start of the study (or at the moment of exposure)?	7. Were the outcomes measured in a valid and reliable way?	8. Was the follow up time reported and sufficient to be long enough for outcomes to occur?	9. Was follow up complete, and if not, were the reasons to loss to follow up described and explored?	10. Were strategies to address incomplete follow up utilized?	11. Was appropriate statistical analysis used?	Overall appraisal:
5	Awalu et al., 2022	Yes	Yes	Yes	Unclear	No	Yes	Yes	No	No	No	Yes	Included
11	Inocent et al., 2009	Yes	Yes	Yes	Unclear	No	Yes	Yes	No	No	No	Yes	Included
10	Gyan et al., 2002	Yes	Yes	Yes	Yes	Yes	Yes	Yes	No	No	No	Yes	Included
12	Kremsner et al., 1996	Yes	Yes	Yes	Unclear	Yes	Yes	Yes	Yes	Unclear	Unclear	Yes	Included
14	Lima-Junior et al., 2012	Yes	Yes	Yes	Unclear	Unclear	Yes	Yes	Yes	Unclear	Unclear	Unclear	Included
